# Supplementary material for: ﻿Berberisjiuzhaigouensis (Berberidaceae), a new riparian shrub from northern Sichuan, China
Source: PhytoKeys. 2025 Aug 15;261:165–74. doi: 10.3897/phytokeys.261.158475 (PMC12374172; doi:10.3897/phytokeys.261.158475)
Supplement: XML Treatment for Berberis jiuzhaigouensis [file phytokeys.261.158475-treatment1.xml]

<!DOCTYPE tp:taxon-treatment
  PUBLIC "-//TaxonX//DTD Taxonomic Treatment Publishing DTD v0 20100105//EN" "tax-treatment-NSO.dtd">
<tp:taxon-treatment xmlns:tp="http://www.plazi.org/taxpub"><tp:treatment-meta><kwd-group><label>Taxon classification</label><kwd>
                <named-content content-type="kingdom">Plantae</named-content>
              </kwd><kwd>
                <named-content content-type="order">Ranunculales</named-content>
              </kwd><kwd>
                <named-content content-type="family">Berberidaceae</named-content>
              </kwd></kwd-group><mixed-citation publication-type="journal"><person-group><name><surname>Pan</surname><given-names>Hong-Li</given-names></name><name><surname>Zhang</surname><given-names>Yue</given-names></name><name><surname>Wang</surname><given-names>Jia-Hao</given-names></name><name><surname>Meng</surname><given-names>De-Chang</given-names></name><name><surname>Yu</surname><given-names>Chih-Chieh</given-names></name></person-group><article-title>﻿<italic><tp:taxon-name><tp:taxon-name-part taxon-name-part-type="genus" reg="Berberis">Berberis</tp:taxon-name-part><tp:taxon-name-part taxon-name-part-type="species" reg="jiuzhaigouensis">jiuzhaigouensis</tp:taxon-name-part></tp:taxon-name></italic> (<tp:taxon-name><tp:taxon-name-part taxon-name-part-type="family">Berberidaceae</tp:taxon-name-part></tp:taxon-name>), a new riparian shrub from northern Sichuan, China</article-title><source>PhytoKeys</source><day>15</day><month>08</month><year>2025</year><volume>261</volume><fpage>165</fpage><lpage>174</lpage><pub-id pub-id-type="doi">10.3897/phytokeys.261.158475</pub-id></mixed-citation></tp:treatment-meta><tp:nomenclature><label>﻿</label><tp:taxon-name>
              <object-id xmlns:xlink="http://www.w3.org/1999/xlink" content-type="arpha" xlink:type="simple">09F43C00-6B0B-5721-99DB-9F98C719EA30</object-id>
              <tp:taxon-name-part taxon-name-part-type="genus" reg="Berberis">Berberis</tp:taxon-name-part>
              <tp:taxon-name-part taxon-name-part-type="species" reg="jiuzhaigouensis">jiuzhaigouensis</tp:taxon-name-part>
              <object-id xmlns:xlink="http://www.w3.org/1999/xlink" content-type="ipni" xlink:type="simple">urn:lsid:ipni.org:names:77367213-1</object-id>
            </tp:taxon-name><tp:taxon-authority>H.L.Pan, D.C.Meng &amp; C.C.Yu</tp:taxon-authority><tp:taxon-status xmlns:xlink="http://www.w3.org/1999/xlink" xlink:type="simple">sp. nov.</tp:taxon-status><xref ref-type="fig" rid="F2">Fig. 2</xref></tp:nomenclature><tp:treatment-sec sec-type="diagnosis" id="SECID0EDTAE"><title>Diagnosis.</title><p><tp:taxon-name><tp:taxon-name-part taxon-name-part-type="genus" reg="Berberis">Berberis</tp:taxon-name-part><tp:taxon-name-part taxon-name-part-type="species" reg="jiuzhaigouensis">jiuzhaigouensis</tp:taxon-name-part></tp:taxon-name> is morphologically similar to <italic><tp:taxon-name><tp:taxon-name-part taxon-name-part-type="genus" reg="Berberis">B.</tp:taxon-name-part><tp:taxon-name-part taxon-name-part-type="species" reg="gilgiana">gilgiana</tp:taxon-name-part></tp:taxon-name></italic> and <italic><tp:taxon-name><tp:taxon-name-part taxon-name-part-type="genus" reg="Berberis">B.</tp:taxon-name-part><tp:taxon-name-part taxon-name-part-type="species" reg="salicaria">salicaria</tp:taxon-name-part></tp:taxon-name></italic>, particularly in leaf shape. However, it can be readily distinguished by its glabrous abaxial leaf surface – contrasting with the distinctly pubescent midrib of <italic><tp:taxon-name><tp:taxon-name-part taxon-name-part-type="genus" reg="Berberis">B.</tp:taxon-name-part><tp:taxon-name-part taxon-name-part-type="species" reg="gilgiana">gilgiana</tp:taxon-name-part></tp:taxon-name></italic> (Suppl. material <xref ref-type="supplementary-material" rid="S1">1</xref>: fig. S1A) – and by its fascicled to sub-umbellate inflorescences, in contrast to the spike-like racemes characteristic of both <italic><tp:taxon-name><tp:taxon-name-part taxon-name-part-type="genus" reg="Berberis">B.</tp:taxon-name-part><tp:taxon-name-part taxon-name-part-type="species" reg="gilgiana">gilgiana</tp:taxon-name-part></tp:taxon-name></italic> and <italic><tp:taxon-name><tp:taxon-name-part taxon-name-part-type="genus" reg="Berberis">B.</tp:taxon-name-part><tp:taxon-name-part taxon-name-part-type="species" reg="salicaria">salicaria</tp:taxon-name-part></tp:taxon-name></italic>.</p></tp:treatment-sec><tp:treatment-sec sec-type="material" id="SECID0EOVAE"><title>Type.</title><p>China • Sichuan, Aba Tibetan and Qiang Autonomous Prefecture, Jiuzhaigou County, Wujiao Town, Shengnanxin Village, around the point <named-content xmlns:xlink="http://www.w3.org/1999/xlink" content-type="dwc:verbatimCoordinates" xlink:type="simple"><named-content content-type="geo-json" specific-use="{&#34;type&#34;:&#34;Point&#34;,&#34;coordinates&#34;:[104.174262,33.082067]}" id="NCID0EXVAE" xlink:type="simple">33.08206737°N,104.17426166°E</named-content></named-content>, alt. 1636 m, 16 Apr. 2023, YCC415 (holotype: HITBC0127178!; Suppl. material <xref ref-type="supplementary-material" rid="S2">2</xref>)</p></tp:treatment-sec><tp:treatment-sec sec-type="description" id="SECID0EAWAE"><title>Description.</title><p>Shrubs, deciduous, to 1.5 m tall; mature stems brown or purplish-red, terete; spines 3-fid, often solitary towards apex of stems, 0.2–1 cm, weak. Petiole almost absent; leaf blade abaxially pale green, adaxially green, lanceolate, obovate-lanceolate, or narrowly elliptic, 2.5–6 × 0.2–1.5 cm; lateral veins and reticulation partially raised abaxially, inconspicuous adaxially; base attenuate; margin entire; apex acute. Inflorescence a fascicle, sub-umbel, solitary, or 6–8-flowered, ca. 3 cm including peduncle 1 cm; pedicel 2 cm, bracteoles triangular. Sepals in 3 whorls, outer sepals narrowly elliptic 3–3.5 × 1.5–2 mm, median sepals elliptic-obovate 4.5–5 × 3–3.5 mm; inner sepals elliptic-orbicular 5–5.5 × 3.5–4 mm; petals obovate or orbicular-obovate, 5–6 × 6–7 mm, base distinctly clawed; glands separate, elliptic or obovate, 0.75–1 mm, apex entire or incised. Stamens 2.5–3 mm; anther connective truncate. Ovules 2, 3. Berry red, ellipsoid 8–9 mm × ca. 5 mm, estylose.</p><fig id="F2" position="float" orientation="portrait"><object-id xmlns:xlink="http://www.w3.org/1999/xlink" content-type="doi" xlink:type="simple">10.3897/phytokeys.261.158475.figure2</object-id><object-id xmlns:xlink="http://www.w3.org/1999/xlink" content-type="arpha" xlink:type="simple">EA327CA1-7852-5F5C-A7B5-63EE1DE9C81F</object-id><label>Figure 2.</label><caption><p><italic><tp:taxon-name><tp:taxon-name-part taxon-name-part-type="genus" reg="Berberis">Berberis</tp:taxon-name-part><tp:taxon-name-part taxon-name-part-type="species" reg="jiuzhaigouensis">jiuzhaigouensis</tp:taxon-name-part></tp:taxon-name></italic> sp. nov. <bold>A.</bold> Flowering branches; <bold>B.</bold> Streamlined, narrowly elliptic leaf blades with purplish-brown branches; <bold>C.</bold> Inflorescence types (clustered on the left, sub-umbellate on the right); <bold>D.</bold> Reproductive structures, with sepal numbering indicating their positional order; <bold>E.</bold> Spines on short shoots; <bold>F.</bold> Leaf morphology.</p></caption><graphic xmlns:xlink="http://www.w3.org/1999/xlink" xlink:href="phytokeys-261-165_article-158475__-g002.jpg" position="float" orientation="portrait" xlink:type="simple" id="oo_1395501.jpg"><uri content-type="original_file" xlink:type="simple">https://binary.pensoft.net/fig/1395501</uri></graphic></fig></tp:treatment-sec><tp:treatment-sec sec-type="phenology" id="SECID0EJXAE"><title>Phenology.</title><p><italic><tp:taxon-name><tp:taxon-name-part taxon-name-part-type="genus" reg="Berberis">Berberis</tp:taxon-name-part><tp:taxon-name-part taxon-name-part-type="species" reg="jiuzhaigouensis">jiuzhaigouensis</tp:taxon-name-part></tp:taxon-name></italic> has been collected in flower in April and in fruit between May and October.</p></tp:treatment-sec><tp:treatment-sec sec-type="distribution" id="SECID0E1XAE"><title>Distribution and habitat.</title><p><italic><tp:taxon-name><tp:taxon-name-part taxon-name-part-type="genus" reg="Berberis">Berberis</tp:taxon-name-part><tp:taxon-name-part taxon-name-part-type="species" reg="jiuzhaigouensis">jiuzhaigouensis</tp:taxon-name-part></tp:taxon-name></italic> is currently known only from the type locality. It has been collected from ravine habitats and valley slopes at elevations ranging from approximately 1,600 to 2,000 m a.s.l.</p></tp:treatment-sec><tp:treatment-sec><!--Section generated to contain objects referenced in tp:taxon-treatment.--><supplementary-material xmlns:xlink="http://www.w3.org/1999/xlink" id="S1" position="float" orientation="portrait" xlink:type="simple"><object-id content-type="doi" xlink:type="simple">10.3897/phytokeys.261.158475.suppl1</object-id><object-id content-type="arpha" xlink:type="simple">5A443C0A-4139-5CCC-AADF-D0BBC49147CA</object-id><label>Supplementary material 1</label><caption><p>Color plate of <italic><tp:taxon-name><tp:taxon-name-part taxon-name-part-type="genus" reg="Berberis">B.</tp:taxon-name-part><tp:taxon-name-part taxon-name-part-type="species" reg="gilgiana">gilgiana</tp:taxon-name-part></tp:taxon-name></italic>, <italic><tp:taxon-name><tp:taxon-name-part taxon-name-part-type="genus" reg="Berberis">B.</tp:taxon-name-part><tp:taxon-name-part taxon-name-part-type="species" reg="chinensis">chinensis</tp:taxon-name-part></tp:taxon-name></italic>, <italic><tp:taxon-name><tp:taxon-name-part taxon-name-part-type="genus" reg="Berberis">B.</tp:taxon-name-part><tp:taxon-name-part taxon-name-part-type="species" reg="caroli">caroli</tp:taxon-name-part></tp:taxon-name></italic>, <italic><tp:taxon-name><tp:taxon-name-part taxon-name-part-type="genus" reg="Berberis">B.</tp:taxon-name-part><tp:taxon-name-part taxon-name-part-type="species" reg="purdomii">purdomii</tp:taxon-name-part></tp:taxon-name></italic></p></caption><statement content-type="dataType"><label>Data type</label><p>pdf</p></statement><statement content-type="notes"><label>Explanation note</label><p><bold>fig. S1. A.</bold><italic><tp:taxon-name><tp:taxon-name-part taxon-name-part-type="genus" reg="Berberis">B.</tp:taxon-name-part><tp:taxon-name-part taxon-name-part-type="species" reg="gilgiana">gilgiana</tp:taxon-name-part></tp:taxon-name></italic>, accompanied by a magnified view highlighting the pubescent leaf surface; <bold>B.</bold><italic><tp:taxon-name><tp:taxon-name-part taxon-name-part-type="genus" reg="Berberis">B.</tp:taxon-name-part><tp:taxon-name-part taxon-name-part-type="species" reg="chinensis">chinensis</tp:taxon-name-part></tp:taxon-name></italic>; <bold>C.</bold><italic><tp:taxon-name><tp:taxon-name-part taxon-name-part-type="genus" reg="Berberis">B.</tp:taxon-name-part><tp:taxon-name-part taxon-name-part-type="species" reg="caroli">caroli</tp:taxon-name-part></tp:taxon-name></italic>; <bold>D.</bold> a young shoot of <italic><tp:taxon-name><tp:taxon-name-part taxon-name-part-type="genus" reg="Berberis">B.</tp:taxon-name-part><tp:taxon-name-part taxon-name-part-type="species" reg="purdomii">purdomii</tp:taxon-name-part></tp:taxon-name></italic>. These species most closely resemble <tp:taxon-name><tp:taxon-name-part taxon-name-part-type="genus" reg="Berberis">B.</tp:taxon-name-part><tp:taxon-name-part taxon-name-part-type="species" reg="jiuzhaigouensis">jiuzhaigouensis</tp:taxon-name-part></tp:taxon-name> in leaf shape and general morphology, but all differ from it by possessing racemose or spike-like racemose inflorescences.</p></statement><media xlink:href="phytokeys-261-165_article-158475__-s001.pdf" mimetype="application" mime-subtype="pdf" position="float" orientation="portrait" xlink:type="simple" id="oo_1395502.pdf"><uri content-type="original_file" xlink:type="simple">https://binary.pensoft.net/file/1395502</uri></media><permissions><license xlink:type="simple"><license-p>This dataset is made available under the Open Database License (http://opendatacommons.org/licenses/odbl/1.0/). The Open Database License (ODbL) is a license agreement intended to allow users to freely share, modify, and use this Dataset while maintaining this same freedom for others, provided that the original source and author(s) are credited.</license-p></license></permissions><attrib specific-use="authors">Hong-Li Pan, Yue Zhang, Jia-Hao Wang, De-Chang Meng, Chih-Chieh Yu</attrib></supplementary-material><supplementary-material xmlns:xlink="http://www.w3.org/1999/xlink" id="S2" position="float" orientation="portrait" xlink:type="simple"><object-id content-type="doi" xlink:type="simple">10.3897/phytokeys.261.158475.suppl2</object-id><object-id content-type="arpha" xlink:type="simple">FF00D187-7E74-5AB4-9D2F-1686FE7FCEE5</object-id><label>Supplementary material 2</label><caption><p>Image of the holotype of <italic><tp:taxon-name><tp:taxon-name-part taxon-name-part-type="genus" reg="Berberis">Berberis</tp:taxon-name-part><tp:taxon-name-part taxon-name-part-type="species" reg="jiuzhaigouensis">jiuzhaigouensis</tp:taxon-name-part></tp:taxon-name></italic></p></caption><statement content-type="dataType"><label>Data type</label><p>pdf</p></statement><media xlink:href="phytokeys-261-165_article-158475__-s002.pdf" mimetype="application" mime-subtype="pdf" position="float" orientation="portrait" xlink:type="simple" id="oo_1395503.pdf"><uri content-type="original_file" xlink:type="simple">https://binary.pensoft.net/file/1395503</uri></media><permissions><license xlink:type="simple"><license-p>This dataset is made available under the Open Database License (http://opendatacommons.org/licenses/odbl/1.0/). The Open Database License (ODbL) is a license agreement intended to allow users to freely share, modify, and use this Dataset while maintaining this same freedom for others, provided that the original source and author(s) are credited.</license-p></license></permissions><attrib specific-use="authors">Hong-Li Pan, Yue Zhang, Jia-Hao Wang, De-Chang Meng, Chih-Chieh Yu</attrib></supplementary-material></tp:treatment-sec></tp:taxon-treatment>
