# Supplementary material for: ﻿Berberisjiuzhaigouensis (Berberidaceae), a new riparian shrub from northern Sichuan, China
Source: PhytoKeys. 2025 Aug 15;261:165–74. doi: 10.3897/phytokeys.261.158475 (PMC12374172; doi:10.3897/phytokeys.261.158475)
Supplement: Supplementary material 3 — Supplementary table [file phytokeys-261-165_article-158475__-s003.xlsx]

## Sheet: 工作表1
species	Source	Catalog	Herbarium	Collector	Locality	Date	Note
Berberis gilgiana	specimen	PE 01037589	PE	H. N. Tan et al. 19297	Tangyu Zhen, Taibai Shan	2006-09-03
Berberis caroli	dried leaf	yccq28	HITBC	Chih-Chieh Yu	Chilien mt., Qinghai	2022-07-09
Berberis salicaria	specimen	PE 01032772	PE	Chinese Academy of Science, Huang He Gansu 1st Team 2124	Kongtong Shan	1956-08-08
Berberis purdomii	specimen	PE 01032761	PE	Huang He Team 6991	Sanhuangjie	1956-05-29
Berberis wallichiana	living collection	CC 5806	none	Julian Harber	Nepal, Khumjung, s.d	1982-08-14
Berberis wilsoniae	dried leaf	20200529-6	HITBC	C.C. Yu	Lengzhen Town, Luding County, Ganzi Prefecture, Sichuan Province (29°50'55.44"N 102°15'33.86"E)	2021-05-29
Berberis ninglangensis	dried leaf	RBGE 19431031	none	Forrest 22051	Mountains between Yuang-peh and Yangning	1905-04-05
Berberis chinensis	dried leaf	BIO35	none	W. K. Dong	Shijiachuan city, Hebei	2021-09-08
Berberis jiuzhaigouensis	dried leaf	HITBC0127178	HITBC	H. L. Pan, D. C. Meng	Jiuzhaigou County, Wujiao Town, Shengnanxin Village, around the point 33.08206737°N，104.17426166°E		JZ-1; holotype material
Berberis jiuzhaigouensis	dried leaf	HITBC0127181	HITBC	H. L. Pan, D. C. Meng	Jiuzhaigou County, Wujiao Town, Shengnanxin Village, around the point 33.0898894°N，104.12833225°E		JZ-2; paratype material
Berberis jiuzhaigouensis	dried leaf	HITBC0127180	HITBC	H. L. Pan, D. C. Meng	Jiuzhaigou County, Wujiao Town, Shengnanxin Village, around the point 33.08205838°N，104.17425763°E		JZ-3; paratype material
Berberis jiuzhaigouensis	dried leaf	HITBC0127179	HITBC	H. L. Pan, D. C. Meng	Jiuzhaigou County, Wujiao Town, Shengnanxin Village, around the point 33.09103308°N，104.12701768°E		JZ-4; paratype material
